# Supplementary material for: Early vs. Late Tracheostomy in Patients with Traumatic Brain Injury: Systematic Review and Meta-Analysis
Source: J Clin Med. 2021 Jul 28;10(15):3319. doi: 10.3390/jcm10153319 (PMC8348593; doi:10.3390/jcm10153319)
Supplement: Supplementary file 1 [file jcm-10-03319-s001.zip]

Archive with 1 entries (1 files):
- jcm-1305912-supplementary.pdf
